# Supplementary material for: Snake River sockeye and Chinook salmon in a changing climate: Implications for upstream migration survival during recent extreme and future climates
Source: PLoS One. 2020 Sep 30;15(9):e0238886. doi: 10.1371/journal.pone.0238886 (PMC7526937; doi:10.1371/journal.pone.0238886)
Supplement: S1 File — (ZIP) [file pone.0238886.s005.zip]

Archive with 3 entries (3 files):
- Power_systems_travel_models.R
- SimulationInputs.LC.Rdata
- UpstreamSimulation.R
