# Supplementary material for: Snake River sockeye and Chinook salmon in a changing climate: Implications for upstream migration survival during recent extreme and future climates
Source: PLoS One. 2020 Sep 30;15(9):e0238886. doi: 10.1371/journal.pone.0238886 (PMC7526937; doi:10.1371/journal.pone.0238886)
Supplement: S1 File — (ZIP) [file pone.0238886.s005.zip › Power_systems_travel_models.R]

####  Lisa travel time models ####


#### * Loops for each dam ####
for(z in 1:9){ #z is the number of scenarios (3 ecotypes * 3 climate scenarios)
  dams<-c("bo","td","jd","mn","ih","lm","go","gr")
  Jspill<-as.data.frame(E_scenarios[z])
  print(D_Scenarios_names[z])
#  print(paste("Loop number =",Q))
  
  #Enter reservoir lengths
  pools<-c(69.6,35.9,119.6,67.4,46.2,45.7,59);names(pools)<-dams[1:7]
  
  
  
  pit <-as.data.frame(D_Scenarios[z])
  J<-pit$J.bo-1
  Y=pit$MigY
  Hour<-rep(6,length=length(J))
  tmp1<-data.frame(Row=1:length(J),Y,J.bo=J+Hour/24)
  tmp1<-tmp1[order(tmp1$Row),]
  tmp2<-tmp1[,c("Row","Y","J.bo")]

  head(tmp1)
  
  #### ** Reach travel time loops ####
  #Calculate travel times for each segment
  for (i in 1:8){
#    print(dams[i])
    Jname<-paste("J",dams[i],sep=".")
    DTname<-paste("DT",dams[i],sep=".")
    Fname<-paste("F",dams[i],sep=".")
    LTname<-paste("J.LT",dams[i],sep=".")
    Resname<-paste("Res",dams[i],sep=".")
    
    #Tailrace time
    tmp2[,"J"]<-floor(tmp2[,Jname])
    tmp2[,"H"]<-floor(24*(tmp2[,Jname]-tmp2[,"J"]))+1
    Jspill.dam<-Jspill[Jspill$dam==dams[i],]
    Jspill.dam<-subset(Jspill.dam, Y >1928)
    if (max(tmp2$H,na.rm=T)>24) {tmp2[which(tmp2$H>24) ,"H"]<-  24}
    tmp2<-merge(tmp2,Jspill.dam[,-3],by=c("Y","J","H"),all.x=T,all.y=F)
    tmp2<-tmp2[order(tmp2$Row),]
    head(tmp2)
    tmp2<-na.omit(tmp2)
    
    mycoef<-coefDT[,paste0(dams[i],".D")]
    names(mycoef)<-row.names(coefDT)
    tmp2[,DTname]<- round(rz2.DTMinutes(n=nrow(tmp2),vec=mycoef)/60);head(tmp2)
    if(min(tmp2[,DTname])<1) tmp2[which(tmp2[,DTname]<1 ),DTname]<- 1
    
    #Determine time of arrival at fishway
    J.DT<-tmp2[,Jname]+tmp2[,DTname]/24;head(J.DT)
    tmp2[,"J"]<-floor(J.DT)
    tmp2[,"H"]<-floor(24*(J.DT-floor(J.DT)))+1
    mycol<-names(tmp2)[!names(tmp2) %in% c("dam","F","T","S")]
    tmp2<-merge(tmp2[,mycol],Jspill.dam[,-3],by=c("Y","J","H"),all.x=T,all.y=F)
    tmp2<-tmp2[order(tmp2$Row),]
    tmp2<-na.omit(tmp2)
    
    #Calculate fishway time
    tmp2<-na.omit(tmp2)
    mycoef<-coefDT[,paste0(dams[i],".F")]
    names(mycoef)<-row.names(coefDT);mycoef
    tmp2[,Fname]<- round(rz2.Fishway(n=nrow(tmp2),vec=mycoef)/60)
    if(min(tmp2[,Fname])<1) tmp2[which(tmp2[,Fname]<1 ),Fname]<- 1
    head(tmp2)
    
    #Determine time of arrival at ladder
    tmp2[,LTname]<-tmp2[,Jname]+(tmp2[,DTname]+tmp2[,Fname])/24
    tmp2[,"J"]<-floor(tmp2[,LTname])
    tmp2[,"H"]<-floor(24*(tmp2[,LTname]-tmp2$J))+1
    mycol<-names(tmp2)[!names(tmp2) %in% c("F","T","S")]
    tmp2<-merge(tmp2[,mycol],Jspill.dam[,-3],by=c("Y","J","H"),all.x=T,all.y=F)
    tmp2<-tmp2[order(tmp2$Row),]
    tmp2<-na.omit(tmp2)
    
    #Calculate Reservoir time
    if(i<8) {
      vec<-t(coef.R);names(vec)<-row.names(coef.R);vec
      tmp2[,Resname]<-rz2.Res(n=nrow(tmp2))
      head(tmp2)
      
      #Determine arrival time at next dam
      Jname<-paste("J",dams[i+1],sep=".")
      Hname<-paste("Hour",dams[i+1],sep=".")
      tmp2[,Jname]<-tmp2[,LTname]+tmp2[,Resname]/24
    }
    
    
    #Snake/Salmon time
    if(i==8) {
      mycoef<-coef.salm
      vecP<-mycoef$p;names(vecP)<-row.names(mycoef);vecP
      vec.early<-mycoef$Early;names(vec.early)<-row.names(mycoef);vec.early
      vec.late<-mycoef$Late;names(vec.late)<-row.names(mycoef);vec.late
      tmp2[,"Days.GRweir"]<- round(rz2.SALM(n=nrow(tmp2)),1)
    }
    mycol<-names(tmp2)[!names(tmp2) %in% c("F","T","S")]
    tmp2<-tmp2[,mycol]
    summary(tmp2)
  } #end dams
  
  nrow(tmp2)
  nrow(pit)
  
  
  #Cumulative time in hydrosystem, Snake/Salmon, and whole migration
  tmp2[,"J.SFweir"]<-tmp2$J.LT.gr+tmp2$Days.GRweir
  tmp2[,"Days.BOLG"]<-tmp2$J.LT.gr-tmp2$J.bo
  tmp2[,"Days.LGR.salm"]<-tmp2$J.SFweir-tmp2$J.gr
  tmp2[,"Days.BOSFSR"]<-tmp2$J.SFweir-tmp2$J.bo
  tmp2[,"Days.BOMN"]<-tmp2$J.mn-tmp2$J.bo
  tmp2[,"Days.MNIH"]<-tmp2$J.ih-tmp2$J.mn
  
  #Cumulative time in all tailraces, fishways and reservoirs
  tmp2$all.DT<-apply(tmp2[,grep("DT",names(tmp2))[1:8]],1,sum)
  tmp2$all.F<-apply(tmp2[,grep("F.",names(tmp2))[1:8]],1,sum)
  tmp2$all.Res<-apply(tmp2[,grep("Res.",names(tmp2))[1:7]],1,sum)
  head(tmp2)
  
  Jspill$Year_Day <- paste0(Jspill$Y, "_", Jspill$J)
  Jspill_reduced<- Jspill[ , !(names(Jspill) %in% "H")]
  Jspill_reduced<-distinct(Jspill_reduced) 
  
  FCRPS_env_bo <- subset(Jspill_reduced, dam == "bo")
  FCRPS_env_mn <- subset(Jspill_reduced, dam == "mn")
  FCRPS_env_ih <- subset(Jspill_reduced, dam == "ih")
  FCRPS_env_lg <- subset(Jspill_reduced, dam == "gr")
  tmp2$bo_Year_Day <- paste0(tmp2$Y,"_",round(tmp2$J.bo,0))
  tmp2$mn_Year_Day <- paste0(tmp2$Y,"_",round(tmp2$J.mn,0))
  tmp2$ih_Year_Day <- paste0(tmp2$Y,"_",round(tmp2$J.ih,0))
  tmp2$gr_Year_Day <- paste0(tmp2$Y,"_",round(tmp2$J.gr,0))
  
  #had to loop for memory issues
  tmpFull<-tmp2
  tmpFull$bo.Temp  <-NA
  tmpFull$bo.Flow<-NA
  tmpFull$mn.TempStr<-NA
  tmpFull$ih.TempStr<-NA
  tmpFull$ih.Flow<-NA
  tmpFull$lg.TempStr<-NA
  tmpFull <- subset(tmpFull, Y =="xxxx") 
  
  # print("Loop")
  # print(Q)
  
  #### ** E data for each year ####
  for(w in unique(tmp2$Y)){
#    print(w)
    tmpSub<-subset(tmp2, Y==w)
    tmpSub	<- merge(tmpSub, dplyr::select(FCRPS_env_bo,Year_Day, T), by.x="bo_Year_Day" , by.y= "Year_Day")
    names(tmpSub)[names(tmpSub) == "T"] <- "bo.Temp"
    tmpSub	<- merge(tmpSub, dplyr::select(FCRPS_env_bo,Year_Day, F), by.x="bo_Year_Day" , by.y= "Year_Day")
    names(tmpSub)[names(tmpSub) == "F"] <- "bo.Flow"
    tmpSub$bo.FlowCMS  <-tmpSub$bo.Flow*0.028316847 
    tmpSub	<- merge(tmpSub, dplyr::select(FCRPS_env_mn,Year_Day, T), by.x="mn_Year_Day" , by.y= "Year_Day")
    names(tmpSub)[names(tmpSub) == "T"] <- "mn.Temp"
    tmpSub	<- merge(tmpSub, dplyr::select(FCRPS_env_ih,Year_Day, T), by.x="ih_Year_Day", by.y= "Year_Day")
    names(tmpSub)[names(tmpSub) == "T"] <- "ih.Temp"
    tmpSub	<- merge(tmpSub, dplyr::select(FCRPS_env_ih,Year_Day, F), by.x="ih_Year_Day", by.y= "Year_Day")
    names(tmpSub)[names(tmpSub) == "F"] <- "ih.Flow"
    tmpSub$ih.FlowCMS  <-tmpSub$ih.Flow*0.028316847 
    tmpSub	<- merge(tmpSub, dplyr::select(FCRPS_env_lg,Year_Day, T), by.x="gr_Year_Day" , by.y= "Year_Day")
    names(tmpSub)[names(tmpSub) == "T"] <- "lg.Temp"
    tmpFull <- rbind(tmpFull, tmpSub)
  }

  #### ** Data files for species/ ####
  assign(as.character(D_Scenarios_names[z]),tmpFull)
}
