# Supplementary material for: Snake River sockeye and Chinook salmon in a changing climate: Implications for upstream migration survival during recent extreme and future climates
Source: PLoS One. 2020 Sep 30;15(9):e0238886. doi: 10.1371/journal.pone.0238886 (PMC7526937; doi:10.1371/journal.pone.0238886)
Supplement: S1 File — (ZIP) [file pone.0238886.s005.zip › UpstreamSimulation.R]

#### This code was published by Lisa Crozier 
#  to simulate upstream migration survival
#  in Snake River spring/summer Chinook and sockeye salmon
#  for the publication 

# Snake River sockeye and Chinook salmon in a changing climate: implications for upstream migration survival during recent extreme and future climates
# Lisa G. Crozier, Jared E. Siegel, Lauren E. Wiesebron, Elene M. Trujillo,  Brian J. Burke, Benjamin P. Sandford, and Daniel L. Widener
# published in PlosOne September 2020

#contact information: Lisa.Crozier@noaa.gov

#  Copyright 2020 Lisa Crozier It is licensed under the Apache License, Version 2.0, January 2004, http://www.apache.org/licenses/


#The code was last modified August 13, 2020
#####--------------------------------------------------------------------

rm(list=ls())

library(MASS)
library(invGauss)
library(statmod)
library(dplyr)
library(data.table)
library(rlist)
library(bbmle)
library(mgcv)

load(file = ("SimulationInputs.LC.Rdata"),verbose=TRUE)

    scenarios<-as.vector(outer(c("Sp","Sum","So"), c("dryFull","wetFull","histFull"), paste, sep="_"))
    clim<-rep(c("dry","wet","hist"),each=3)
    climshort<-c("dry","wet","hist")
    #We used the same model for spring and summer Chinook, so it is repeated here to have the model length match the order of ecotypes within scenarios 
    sp<-c("Chinook","Chinook","Sockeye")
        eco<-c("Sp","Sum","So")
        season<-c("spring","summer","sock")
        season2<-c("Spring","Summer","Sockeye")
        covar<-c("TempAvg_April","FlowAvg_April","TempAvg_April")
    ecomodel<-rep(c("Chinook.mod.Sel","Chinook.mod.Sel","Sockeye.mod.Sel"), times=3);ecomodel
    reach=c("BOIH","IHLG","Salmon")

#### 3 Climate simulation #### 

set.seed(1000)
#### * 3.1 Replicate loops 1-10 ####
for(Q in 1:2){
  print(paste("Loop",Q,Sys.time()))

  # ** 3.1.1 Arrival distributions ####
  
  # model coefficients for loops, creates diffent coefficients for each simulation year based off of fit uncertainty
  Chinook_coefficients <-as.data.frame(mvrnorm(n = 70, mu=coef(fitCh),Sigma= vcov(fitCh)))
  Sockeye_coefficients <-as.data.frame(mvrnorm(n = 70, mu=coef(fitSo),Sigma= vcov(fitSo)))
  
 #for each climate scenario and ecotype, use the arrival model by randomly drawing the mean and sd each year, and then drawing 100 fish/species from that distribution (44 spr, 56 sum, 100 sock) 
  years<-1929:1998
  for(ee in 1:length(eco)){
       mycoef<-get(paste(sp[ee],"coefficients",sep="_"))
       for (cc in 1:length(climshort)){
            env<-get(paste("E",climshort[cc],sep="_"))
            env[,paste0(eco[ee],"_mean")]<-mycoef[,paste0("B0.",season[ee])] + mycoef[,paste0("B1.",season[ee])]*env[,covar[ee]]
            env[,paste0(eco[ee],"_sd")]<-exp(mycoef[,paste0("ln",season[ee],".sd")]) 
            
            
         qq<-1+Q%%nrow(env);qq #this gives you the remainder of dividing runs by length of param list
         if(ee == 1) nrep=round(100*plogis(mycoef$lp[qq]*MeanPropSpring))
         if(ee == 2) nrep=round(100*(1-plogis(mycoef$lp[qq]*MeanPropSpring)))
         if(ee == 3) nrep=100
         
            arrivalBON<-data.frame(MigY = rep(years,each=nrep),J.bo=NA)
              for(i in 1:length(years)){
                arrivalBON[which(arrivalBON$MigY==years[i]),"J.bo"]<-floor(rnorm(nrep,mean=env[i,paste0(eco[ee],"_mean")],sd=env[i,paste0(eco[ee],"_sd")]))
              }
                 assign(paste(season2[ee],"distributions",climshort[cc],sep="_"),arrivalBON, envir = .GlobalEnv)
                 print(paste(season2[ee],"distributions",climshort[cc],sep="_"))
  
       } #end climate scenario 
  } #end ecotype
  

  
  #### ** 3.1.2 Source travel time model code ####
  
  #### Data lists 
  #climate data
  E_scenarios <-list(YearsleyFCRPS_dry_Full3, YearsleyFCRPS_wet_Full3, YearsleyFCRPS_hist_Full3, YearsleyFCRPS_dry_Full3, YearsleyFCRPS_wet_Full3, YearsleyFCRPS_hist_Full3,YearsleyFCRPS_dry_Full3, YearsleyFCRPS_wet_Full3, YearsleyFCRPS_hist_Full3) 
  #distributions
  D_Scenarios <- list(Spring_distributions_dry, Spring_distributions_wet, Spring_distributions_hist, Summer_distributions_dry, Summer_distributions_wet, Summer_distributions_hist, Sockeye_distributions_dry, Sockeye_distributions_wet, Sockeye_distributions_hist)
  #output file names, these include temps and flows encounterd by fish
  D_Scenarios_names <-list("Sp_dry","Sp_wet","Sp_hist","Sum_dry","Sum_wet","Sum_hist", "So_dry", "So_wet", "So_hist")
  
  
  #Source code
   print(paste("Start Travel time model", Sys.time()))
  source("Power_systems_travel_models.R")
   print(paste("End Travel time model", Sys.time()))

 
  
  
  #### ** 3.1.3 Producing remaining variables ####
   print(paste("Set up Survival model", Sys.time()))
  
  #Capture loop number
  Sp_dry$Loop <- Q
  Sp_wet$Loop <- Q
  Sp_hist$Loop <- Q
  Sum_dry$Loop <- Q
  Sum_wet$Loop <- Q
  Sum_hist$Loop <- Q
  So_dry$Loop <- Q
  So_wet$Loop <- Q
  So_hist$Loop <- Q
  

  # Loops to simulate and convert remaining variables
  
  #spring loop
  Sp_Scenarios_namesF <-list("Sp_dryFull","Sp_wetFull","Sp_histFull")
  Sp_Scenarios_F <-list(Sp_dry,Sp_wet,Sp_hist)
  
  for(w in 1:3){
    Sp<- as.data.frame(Sp_Scenarios_F[w])
    Sp$AdYear <- 2009 #just needs an original number, not used in prediction
    Sp$jbo <- Sp$J.bo
    Sp$jih <- Sp$J.ih
    Sp_Full<-Sp
    Sp_Full$jbo<-NA
    Sp_Full$jih<-NA
    Sp_Full$AdYear<-NA
    Sp_Full$transport  <-NA
    Sp_Full$MPG3 <-NA
    Sp_Full$Age<-NA
    Sp_Full$reartype<-NA
    Sp_Full <- Sp_Full[0,] 
    for(y in unique(Sp$Y)){
      Sp_Sub <- subset(Sp, Y ==y )
      propRR <-rnorm(1, meanSpTrans, SdSpTrans)
      propRR <- ifelse(propRR > 1, 1, ifelse(propRR < 0, 0, propRR))
      Sp_Sub$transport <- sample(c("0","1"), size=nrow(Sp_Sub),replace=TRUE, prob = c(propRR,1-propRR)) 
      propAge2 <-rnorm(1, meanSpAge2, SdSpAge2)
      propAge2 <- ifelse(propAge2 > 1, 1, ifelse(propAge2 < 0, 0, propAge2))
      Sp_Sub$Age <-sample(c("1","2", "3"), size=nrow(Sp_Sub), replace=TRUE, prob = c((1-propAge2)*PropSpAge1over3, propAge2, (1-propAge2)*(1-PropSpAge1over3)))
      propH <-rnorm(1, meanSpRear, SdSpRear)
      propH <- ifelse(propH > 1, 1, ifelse(propH < 0, 0, propH))
      Sp_Sub$reartype <-sample(c("H","W"),size=nrow(Sp_Sub), replace=TRUE, prob = c(propH,1-propH))
      MeanCatch <-rnorm(1, meanSpCatch, SDSpCatch)
      Sp_Sub$catch2_cubeR <-rnorm(nrow(Sp_Sub), MeanCatch,meanSDSpCatch)#catch2_cubeR
      Sp_Sub$catch2_cubeR[Sp_Sub$catch2_cubeR < 0] <- 0
      Sp_Full <- rbind(Sp_Full, Sp_Sub)
    }
    assign(as.character(Sp_Scenarios_namesF[w]),Sp_Full)
  }
  
  
  #summers loop
  Sum_Scenarios_namesF <-list("Sum_dryFull","Sum_wetFull","Sum_histFull")
  Sum_Scenarios_F <-list(Sum_dry,Sum_wet,Sum_hist)
  
  for(w in 1:3){
    Sum<- as.data.frame(Sum_Scenarios_F[w])
    Sum$AdYear <- 2009 #just needs an original number, not used in prediction
    Sum$jbo <- Sum$J.bo
    Sum$jih <- Sum$J.ih
    Sum_Full<-Sum
    Sum_Full$jbo<-NA
    Sum_Full$jih<-NA
    Sum_Full$AdYear<-NA
    Sum_Full$transport  <-NA
    Sum_Full$MPG3 <-NA
    Sum_Full$Age<-NA
    Sum_Full$reartype<-NA
    Sum_Full <- Sum_Full[0,] 
    for(y in unique(Sum$Y)){
      Sum_Sub <- subset(Sum, Y ==y )
      
      propRR <-rnorm(1, meanSumTrans, SdSumTrans)
      propRR <- ifelse(propRR > 1, 1, ifelse(propRR < 0, 0, propRR))
      Sum_Sub$transport <- sample(c("0","1"),size=nrow(Sum_Sub), replace=TRUE,prob = c(propRR,1-propRR)) 
      propAge2 <-rnorm(1, meanSumAge2, SdSumAge2)
      propAge2 <- ifelse(propAge2 > 1, 1, ifelse(propAge2 < 0, 0, propAge2))
      Sum_Sub$Age <-sample(c("1","2", "3"), size=nrow(Sum_Sub), replace=TRUE, prob = c((1-propAge2)*PropSumAge1over3, propAge2, (1-propAge2)*(1-PropSumAge1over3)))
      propH <-rnorm(1, meanSumRear, SdSumRear)
      propH <- ifelse(propH > 1, 1, ifelse(propH < 0, 0, propH))
      Sum_Sub$reartype <-sample(c("H","W"), size=nrow(Sum_Sub),  replace=TRUE,prob = c(propH,1-propH))
      MeanCatch <-rnorm(1, meanSumCatch, SDSumCatch)
      Sum_Sub$catch2_cubeR <-rnorm(nrow(Sum_Sub), MeanCatch,meanSDSumCatch)#catch2_cubeR
      Sum_Sub$catch2_cubeR[Sum_Sub$catch2_cubeR < 0] <- 0
      Sum_Full <- rbind(Sum_Full, Sum_Sub)
    }
    assign(as.character(Sum_Scenarios_namesF[w]),Sum_Full)
  }
  
  
  #Sockeye loop
  So_Scenarios_namesF <-list("So_dryFull","So_wetFull","So_histFull")
  So_Scenarios_F <-list(So_dry,So_wet,So_hist)
  
  for(w in 1:3){
    So<- as.data.frame(So_Scenarios_F[w])
    So$AdYear <- 2009 #just needs an original number, not used in prediction
    So$jbo <- So$J.bo
    So$jih <- So$J.ih
    So$jlg <- So$J.gr
    So_Full<-So
    So_Full$jbo<-NA
    So_Full$jih<-NA
    So_Full$jlg<-NA
    So_Full$AdYear<-NA
    So_Full$transport  <-NA
    So_Full$Age<-NA
    So_Full$reartype<-NA
    So_Full <- So_Full[0,] 
    for(y in unique(So$Y)){
      So_Sub <- subset(So, Y ==y )
      
      
      RRdist <-rnorm(1, meanSoTrans, SdSoTrans)
      propRR <- ifelse(propRR > 1, 1, ifelse(propRR < 0, 0, propRR))
      So_Sub$transport <- sample(c("0","1"), size=nrow(So_Sub), replace=TRUE, prob = c(propRR,1-propRR)) 
      propAge2 <-rnorm(1, meanSoAge2, SdSoAge2)
      propAge2 <- ifelse(propAge2 > 1, 1, ifelse(propAge2 < 0, 0, propAge2))
      So_Sub$Age <-sample(c("1","2", "3"), size=nrow(So_Sub), replace=TRUE, prob = c((1-propAge2)*PropSoAge1over3, propAge2, (1-propAge2)*(1-PropSoAge1over3)))
      propH <-rnorm(1, meanSoRear, SdSoRear)
      propH <- ifelse(propH > 1, 1, ifelse(propH < 0, 0, propH))
      So_Sub$reartype <-sample(c("H","W"), size=nrow(So_Sub), replace=TRUE, prob = c(propH,1-propH))
      MeanCatch <-rnorm(100, meanSoCatch, SDSoCatch)
      So_Sub$catch2_cubeR <-rnorm(nrow(So_Sub), MeanCatch,meanSDSoCatch)#catch2_cubeR
      So_Sub$catch2_cubeR[So_Sub$catch2_cubeR < 0] <- 0
      So_Full <- rbind(So_Full, So_Sub)
    }
    assign(as.character(So_Scenarios_namesF[w]),So_Full)
  }
  
  
  #### ** 3.1.4 Save data file for each loop ####
  assign(paste0("Sum_dryFull","_",as.character(Q)),Sum_dryFull)
  assign(paste0("Sum_wetFull","_",as.character(Q)),Sum_wetFull)
  assign(paste0("Sum_histFull","_",as.character(Q)),Sum_histFull)
  
  assign(paste0("Sp_dryFull","_",as.character(Q)),Sp_dryFull)
  assign(paste0("Sp_wetFull","_",as.character(Q)),Sp_wetFull)
  assign(paste0("Sp_histFull","_",as.character(Q)),Sp_histFull)
  
  assign(paste0("So_dryFull","_",as.character(Q)),So_dryFull)
  assign(paste0("So_wetFull","_",as.character(Q)),So_wetFull)
  assign(paste0("So_histFull","_",as.character(Q)),So_histFull)
  
# if(Q==100){  for (s in 1:length(scenarios)){
#     x<-scenarios[s]
#     simname<-paste0(scenarios[s],"_",as.character(Q))
#     assign(simname,get(scenarios[s]))
#     save(x,file=paste0("TTOutputs/",simname))
#   }}
} #end Q loops


#### * 3.2 Survival predictions ####
  
  
#### ** 3.2.1 Bring loops together, add Salmon env conditions and cumulative temperatures, get survival predictions and annual summaries ####
    scenarios<-as.vector(outer(c("Sp","Sum","So"), c("histFull","dryFull","wetFull"), paste, sep="_"))
    scenarios.short<-paste(rep(c("Sp","Sum","CH","So"),each=3),c("hist","dry","wet"),sep="_");scenarios.short
    scenarios.salmon<-paste(rep(c("Sum","So"),each=3),c("hist","dry","wet"),sep="_");scenarios.salmon
    clim<-rep(c("hist","dry","wet"),each=3)
    #We used the same model for spring and summer Chinook, so it is repeated here to have the model length match the order of ecotypes within scenarios 
    ecomodel<-rep(c("Chinook.mod.Sel","Chinook.mod.Sel","Sockeye.mod.Sel"), times=3);ecomodel
    reach=c("BOIH","IHLG","Salmon")

for (s in 1:length(scenarios)){
  x<-list.rbind(lapply(ls(pattern=paste0(scenarios[s],"_")), get))
    x$Year_Loop<- paste0(x$Y, "_", x$Loop)
    x$jlg <- floor(x$J.gr)
    env<-get(paste0("YearsleyWhitebird_",clim[s]))
    x <- merge(x, dplyr::select(env,Year_Day,  CMS1weekMig), by.x="gr_Year_Day", by.y="Year_Day")
    x <- merge(x, dplyr::select(env,Year_Day,  CMS2weekMig), by.x="gr_Year_Day", by.y="Year_Day")
    env<-get(paste0("YearsleySnake_",clim[s]))
    x <- merge(x, dplyr::select(env,Year_Day,  Anatone1WeekT), by.x="gr_Year_Day", by.y="Year_Day")
    x <- merge(x, dplyr::select(env,Year_Day,  Anatone2WeekT), by.x="gr_Year_Day", by.y="Year_Day")
    x$cumT.boih <-  x$Days.BOMN*((x$bo.Temp + x$mn.Temp)/2) + x$Days.MNIH*((x$mn.Temp + x$ih.Temp)/2)
    x$Days.IHLG <- x$Days.BOLG -x$Days.BOMN - x$Days.MNIH
    x$cumT.bolg <-  x$Days.BOMN*((x$bo.Temp + x$mn.Temp)/2) + x$Days.MNIH*((x$mn.Temp + x$ih.Temp)/2) + x$Days.IHLG*((x$ih.Temp + x$lg.Temp)/2)
#Model survival for each reach within the scenario 
    for (rr in 1:length(reach)){
          model<-get(paste(reach[rr],ecomodel[s],sep="."))
          model_coefficients <-as.data.frame(mvrnorm(n = 100, coef(model),model$Vp))
          Xp <- (predict(model, newdata=x, exclude="s(AdYear)", type = "lpmatrix"))
          y <- plogis(Xp%*%t(model_coefficients));y <- as.data.frame(y)
          x[,paste("Pred",reach[rr],sep="_")] <-apply(y, 1, sample, size = 1)#sample one case from 100 model predictions for each fish
       } #end each reach within a scenario
    x$Scenario <- clim[s]
    assign(scenarios[s],x, envir = .GlobalEnv)  

}
    names(Sp_histFull)
    tail(So_histFull)
    nrow(Sp_dryFull) 
    x<-Sp_histFull[order(Sp_histFull$Y,Sp_histFull$Loop),c("Y","J","Loop","Year_Loop","J.bo", "Days.BOMN", "Days.MNIH","Days.IHLG","Days.BOLG","Days.BOSFSR",paste("Pred",reach,sep="_"))]
    #have to build annual survival summaries after finished looping through all of the loop replicates and match column numbers with what jared had before

#rbind summer and spring chinook together
CH_dryFull <- rbind(Sp_dryFull, Sum_dryFull)
CH_wetFull<- rbind(Sp_wetFull, Sum_wetFull)
CH_histFull<- rbind(Sp_histFull, Sum_histFull)

     #Set up Year and Loop columns
          Annual2_Scenario_Survival=data.frame("Year_Loop"=sort(unique(Sp_histFull$Year_Loop)))
          Annual2_Scenario_Survival[,c("Year","Loop")]<-matrix(unlist(strsplit(as.character(Annual2_Scenario_Survival$Year_Loop),split="_")),ncol=2,byrow=TRUE)
     #4 ecotypes for hydro reaches
          for (rr in 1:2){#length(reach)){
               for (s in 1:length(scenarios.short)){
                    x<-get(paste0(scenarios.short[s],"Full"))
                 Annual2_Scenario_Survival[,paste(scenarios.short[s],reach[rr],sep="_")] <- tapply(x[,paste("Pred",reach[rr],sep="_")], x$Year_Loop, mean)
               }}
     #2 ecotypes for salmon and cumulative reaches
               for (s in 1:length(scenarios.salmon)){
                    x<-get(paste0(scenarios.salmon[s],"Full"))
                    Annual2_Scenario_Survival[,paste(scenarios.salmon[s],"Salmon",sep="_")] <- tapply(x[,paste("Pred","Salmon",sep="_")], x$Year_Loop, mean)
                     Annual2_Scenario_Survival[,paste(scenarios.salmon[s],"BOLG",sep="_")] <- apply(Annual2_Scenario_Survival[,paste(scenarios.salmon[s],reach[1:2],sep="_")],1,prod)
                     Annual2_Scenario_Survival[,paste(scenarios.salmon[s],"BOSFS",sep="_")] <- apply(Annual2_Scenario_Survival[,paste(scenarios.salmon[s],reach[1:3],sep="_")],1,prod)
               }
               

     names(Annual2_Scenario_Survival)
#     write.csv(Annual2_Scenario_Survival,file="Results/Annual2_Scenario_Survival.200.csv")

#### * 3.3 Save Simulation Results ####

scenarios.list<-mget(scenarios)
names(scenarios.list)<-scenarios

save(scenarios.list,Annual2_Scenario_Survival,file="Simulation_Outputs.Rdata")
#save(scenarios.list,file="Rdata/Simulation_Outputs.200.Rdata")
# load(file="Rdata/Simulation_Outputs.Rdata",verbose=TRUE)
# for (s in 1:length(names(scenarios.list))){
#   assign(names(scenarios.list)[s],list.extract(scenarios.list,s), envir = .GlobalEnv )
# }
#     tail(So_histFull)
# 
